# Supplementary material for: A multidimensional Bayesian IRT method for discovering misconceptions from concept test data
Source: Front Psychol. 2025 Jan 29;16:1506320. doi: 10.3389/fpsyg.2025.1506320 (PMC11841472; doi:10.3389/fpsyg.2025.1506320)
Supplement: Supplementary file 1 [file Data_Sheet_1.csv]

Dimension	Category	Q1	Q2	Q3	Q4	Q5	Q6	Q7	Q8	Q9	Q10	Q11	Q12	Q13	Q14	Q15	Q16	Q17	Q18	Q19	Q20	Q21	Q22	Q23	Q24	Q25	Q26	Q27	Q28	Q29	Q30
Bf1	A	-0.96	0.00	-1.09	-1.86	-1.06	-1.66	-1.57	-1.37	-0.86	0.00	-0.78	-0.66	-2.60	-1.57	0.00	0.00	-1.27	-1.38	-1.16	-2.10	-1.35	-0.77	-1.77	0.00	-1.35	-1.57	-0.76	-2.37	-1.76	-0.52
Bf1	B	-1.33	-0.73	-1.30	-2.18	0.00	0.00	0.00	0.00	-1.06	-1.29	-2.99	0.00	-2.99	-1.41	-1.86	-2.25	0.00	0.00	-1.54	-2.07	-1.49	0.00	0.00	-1.77	-2.48	-1.56	-1.21	-3.02	0.00	-1.83
Bf1	C	0.00	-0.93	0.00	-1.71	-2.22	-1.68	-1.01	-2.02	-0.72	-1.72	-2.18	-1.13	-2.15	-1.03	-0.90	-2.17	-1.95	-2.44	-1.36	-1.68	-0.46	-1.60	-1.50	-1.67	0.00	-2.58	0.00	-2.49	-1.67	0.00
Bf1	D	-1.23	-1.05	-1.28	-1.74	-1.27	-1.50	-1.90	-1.05	-0.99	-2.38	0.00	-2.07	0.00	0.00	-2.30	-2.69	-1.95	-1.93	-1.50	0.00	-0.99	-1.15	-1.85	-1.84	-1.47	-1.45	-0.54	-2.26	-0.51	-2.11
Bf1	E	-1.65	-0.94	-1.71	0.00	-1.92	-1.28	-0.67	-1.15	0.00	-2.34	-1.31	-2.09	-2.76	-1.82	-1.97	-0.75	-1.95	-2.44	0.00	-2.01	0.00	-2.11	-1.53	-2.08	-2.11	0.00	-1.25	0.00	-1.77	-1.77
Bf2	A	-0.04	0.00	-0.04	-0.31	0.01	-0.09	-0.10	0.13	0.19	0.00	0.19	0.61	-0.65	0.02	0.00	0.00	-0.18	-0.35	0.14	0.11	0.09	-0.25	0.10	0.00	0.07	-0.29	-0.03	0.46	0.29	0.48
Bf2	B	-0.04	-0.20	-0.01	0.39	0.00	0.00	0.00	0.00	-0.01	0.16	-0.94	0.00	-1.09	0.19	-0.01	0.46	0.00	0.00	0.33	0.17	0.11	0.00	0.00	0.56	0.09	-0.16	0.07	0.43	0.00	-0.40
Bf2	C	0.00	-0.06	0.00	0.45	-1.19	-0.01	0.02	0.46	-0.08	0.04	-1.18	0.00	-1.15	0.19	-0.31	-0.05	0.50	-1.18	0.16	0.01	-0.10	0.29	0.04	0.11	0.00	0.09	0.00	0.08	0.62	0.00
Bf2	D	-0.11	-0.19	-0.08	0.81	-1.62	0.39	-0.06	0.12	0.06	-0.19	0.00	0.07	0.00	0.00	0.30	0.46	-0.33	-1.96	0.03	0.00	0.06	-0.14	-0.04	0.44	-0.20	-0.01	0.43	-0.28	-0.23	0.07
Bf2	E	0.12	-0.19	-0.21	0.00	-1.93	0.29	0.07	-0.09	0.00	-0.20	-0.21	0.21	0.09	0.17	0.40	0.45	0.00	-2.34	0.00	0.21	0.00	0.01	0.13	0.07	-0.24	0.00	0.45	0.00	0.30	-1.00
Bf3	A	-0.15	0.00	-0.21	-0.20	-0.07	0.11	0.08	-0.05	0.13	0.00	0.02	0.55	0.04	0.07	0.00	0.00	-1.61	0.14	0.01	-0.06	0.26	-0.26	0.03	0.00	-0.43	-1.34	0.02	0.34	0.14	0.06
Bf3	B	0.13	-0.30	0.00	0.33	0.00	0.00	0.00	0.00	-0.02	0.47	-0.06	0.00	-0.08	0.08	0.15	0.11	0.00	0.00	0.19	0.11	0.08	0.00	0.00	0.75	-1.59	-1.11	0.13	0.11	0.00	-0.04
Bf3	C	0.00	0.07	0.00	0.31	-0.24	0.43	0.04	0.56	-0.02	0.04	-0.05	0.05	-0.24	0.13	-0.25	-0.95	-0.31	-0.12	0.34	-0.10	-0.06	0.26	0.02	-0.01	0.00	-0.53	0.00	-0.02	0.55	0.00
Bf3	D	-0.03	-0.21	-0.18	0.70	-0.19	0.55	0.28	0.10	0.04	0.07	0.00	0.29	0.00	0.00	0.09	-0.09	-1.30	-0.04	0.04	0.00	0.10	-0.34	0.08	0.44	-2.07	-0.82	0.39	-0.38	0.04	0.29
Bf3	E	0.04	0.06	0.12	0.00	-0.28	0.34	-0.03	0.07	0.00	-0.01	0.08	0.47	0.26	0.20	0.31	0.12	-1.18	-0.12	0.00	-0.05	0.00	-0.20	0.09	0.19	-2.08	0.00	0.49	0.00	0.42	-0.18
Bf4	A	-0.03	0.00	-0.08	0.15	-0.24	0.10	-0.12	-1.46	-0.26	0.00	0.17	-0.23	0.05	-0.37	0.00	0.00	0.20	-0.05	-0.20	0.19	-0.70	-0.70	-1.51	0.00	-0.14	-0.32	-0.54	0.11	0.16	-0.13
Bf4	B	0.06	0.02	-0.12	0.12	0.00	0.00	0.00	0.00	-0.77	0.09	0.04	0.00	0.03	-0.91	0.01	0.14	0.00	0.00	0.23	0.05	-2.44	0.00	0.00	0.31	0.03	-0.06	-0.14	0.03	0.00	-0.01
Bf4	C	0.00	0.22	0.00	0.26	-0.16	0.48	-0.08	-0.48	-0.18	0.20	0.05	-0.13	0.05	-0.12	-0.02	-0.06	0.35	0.00	0.05	0.08	-0.51	-0.27	-1.97	0.13	0.00	0.06	0.00	0.11	0.24	0.00
Bf4	D	0.05	0.06	-0.21	0.55	0.01	0.39	0.10	-0.10	-0.04	0.09	0.00	-0.24	0.00	0.00	0.04	0.03	0.45	0.16	-0.07	0.00	-0.16	-0.18	-0.77	0.33	0.05	0.13	-0.24	0.10	0.33	0.08
Bf4	E	-0.13	0.15	-0.08	0.00	0.06	0.32	-0.39	-0.23	0.00	-0.05	0.20	-0.78	-0.11	-0.48	0.31	0.37	0.22	0.11	0.00	0.07	0.00	-0.25	-0.33	0.18	-0.01	0.00	-0.04	0.00	0.30	0.05
Bf5	A	-0.18	0.00	0.21	-2.12	0.15	0.19	0.18	0.14	0.17	0.00	-0.01	-0.09	0.12	0.04	0.00	0.00	-0.08	-0.03	0.15	0.17	0.22	0.34	0.30	0.00	0.14	0.22	0.11	-1.55	-0.19	-0.02
Bf5	B	-0.05	-0.12	0.14	-1.46	0.00	0.00	0.00	0.00	0.04	0.10	-0.00	0.00	0.14	0.03	-1.94	-0.55	0.00	0.00	0.08	0.26	0.15	0.00	0.00	-0.02	-0.10	0.17	0.26	-1.95	0.00	0.08
Bf5	C	0.00	-0.14	0.00	-0.87	0.12	-0.06	0.04	0.39	0.08	0.11	0.14	-0.00	0.05	-0.03	-2.07	-0.88	0.03	-0.01	-0.02	0.11	0.19	0.21	0.15	0.24	0.00	0.03	0.00	-1.68	-0.33	0.00
Bf5	D	-0.16	-0.13	0.22	-1.06	0.01	0.08	-0.03	0.19	-0.02	0.13	0.00	0.06	0.00	0.00	-1.43	-0.59	0.11	0.01	0.19	0.00	0.08	0.23	0.36	0.12	-0.07	0.05	0.10	-1.93	-0.07	-0.04
Bf5	E	-0.25	-0.17	0.30	0.00	-0.01	0.13	-0.09	0.06	0.00	0.27	-0.07	0.18	0.12	0.04	-1.42	-0.08	0.17	0.01	0.00	0.14	0.00	0.40	0.21	0.28	-0.08	0.00	0.15	0.00	0.03	0.10
Bf6	A	-0.07	0.00	-0.17	0.03	-0.11	0.34	0.37	0.45	-0.26	0.00	0.02	-0.89	-0.07	-0.19	0.00	0.00	0.15	-0.17	-0.08	-0.11	-0.42	-0.86	0.09	0.00	-0.13	-0.28	-0.19	-0.23	-0.00	-0.07
Bf6	B	-0.07	-0.03	-0.01	-0.24	0.00	0.00	0.00	0.00	-0.08	0.38	-0.07	0.00	-0.02	-0.48	0.09	-0.03	0.00	0.00	-0.34	-0.17	-0.54	0.00	0.00	0.05	-0.12	-0.26	0.12	0.02	0.00	-0.01
Bf6	C	0.00	0.08	0.00	-0.28	0.06	0.08	-0.21	0.48	-0.08	0.20	0.03	0.09	-0.05	-0.89	0.15	0.10	-0.05	-0.09	-0.13	-0.08	-1.60	-0.29	0.66	0.08	0.00	-0.18	0.00	0.01	-0.08	0.00
Bf6	D	0.04	0.04	-0.05	-0.10	-0.02	0.07	0.24	1.02	-0.18	0.57	0.00	-0.13	0.00	0.00	-0.18	-0.15	0.13	-0.03	-0.10	0.00	-0.22	-0.04	0.51	-0.05	0.01	0.02	-0.17	0.09	0.03	-0.06
Bf6	E	-0.04	-0.02	-0.06	0.00	0.05	-0.14	-0.21	0.79	0.00	0.30	-0.26	-0.16	-0.07	-0.36	-0.14	-0.14	0.05	-0.02	0.00	-0.32	0.00	-0.25	0.91	0.12	0.00	0.00	0.06	0.00	-0.19	-0.06
Bf7	A	0.03	0.00	-0.14	-0.10	0.32	-0.01	0.02	-0.03	0.17	0.00	0.05	0.42	-0.72	-0.12	0.00	0.00	-0.01	0.50	0.04	-0.27	0.15	-0.08	0.00	0.00	0.04	-0.18	-0.05	0.30	0.28	-0.01
Bf7	B	0.10	0.06	-0.16	0.34	0.00	0.00	0.00	0.00	-0.05	-0.06	-0.56	0.00	-1.01	-0.01	-0.11	0.18	0.00	0.00	-0.05	0.08	0.03	0.00	0.00	0.43	-0.04	-0.08	-0.05	0.17	0.00	-0.54
Bf7	C	0.00	0.05	0.00	0.34	-0.28	0.36	0.12	0.42	0.03	0.12	-0.78	-0.02	-0.86	0.12	-0.24	0.03	0.35	-0.31	-0.04	-0.08	-0.04	0.21	-0.02	-0.05	0.00	0.10	0.00	0.09	0.70	0.00
Bf7	D	0.04	-0.04	0.03	0.27	-0.02	0.40	0.14	0.11	0.19	-0.35	0.00	-0.05	0.00	0.00	0.17	0.19	0.22	-0.24	-0.24	0.00	0.06	-0.19	-0.13	0.10	0.02	-0.18	0.49	-0.15	0.24	-0.44
Bf7	E	-0.14	-0.02	-0.24	0.00	0.38	0.25	0.10	0.10	0.00	-0.33	0.04	0.03	-0.18	0.03	0.21	0.48	0.26	0.16	0.00	-0.03	0.00	-0.14	0.05	-0.30	-0.06	0.00	0.28	0.00	0.48	-1.04
Bf8	A	-0.03	0.00	0.17	-0.07	0.06	-0.13	-0.09	0.12	0.08	0.00	0.13	0.50	-0.04	0.04	0.00	0.00	0.02	0.29	0.22	0.30	-0.35	-0.18	-0.18	0.00	-0.16	0.07	0.15	0.18	0.10	-0.15
Bf8	B	-0.02	-0.11	0.10	0.23	0.00	0.00	0.00	0.00	0.09	-0.33	-0.05	0.00	-0.01	0.10	-0.09	0.14	0.00	0.00	0.18	0.14	0.11	0.00	0.00	-1.06	-0.03	0.13	0.09	0.13	0.00	-0.11
Bf8	C	0.00	-0.02	0.00	0.14	0.06	-0.08	0.11	-0.14	0.05	-0.68	-0.13	0.02	-0.03	0.36	-0.06	-0.01	0.12	0.15	0.22	0.18	0.16	-0.51	-0.23	-1.52	0.00	0.18	0.00	0.08	0.08	0.00
Bf8	D	0.16	0.02	0.13	0.03	-0.01	-0.09	0.05	-0.14	-0.10	-0.47	0.00	-0.01	0.00	0.00	0.29	0.20	0.22	0.05	0.28	0.00	0.17	-0.07	-1.39	-0.67	0.01	0.01	0.48	-0.02	0.23	-0.01
Bf8	E	0.01	0.09	0.29	0.00	0.02	-0.05	0.14	-0.39	0.00	-0.46	0.31	0.08	0.04	0.26	0.16	0.31	0.17	0.06	0.00	0.30	0.00	-0.50	-0.57	-1.04	-0.03	0.00	0.09	0.00	0.29	-0.12
Bf9	A	-0.22	0.00	-0.01	-0.02	-0.21	-1.38	-1.15	0.20	0.08	0.00	0.17	0.40	0.13	-0.08	0.00	0.00	0.10	-0.11	-0.10	-0.07	-0.04	-0.34	-0.41	0.00	0.16	-0.20	-0.16	0.13	0.20	0.16
Bf9	B	-0.12	-0.15	-0.01	-0.01	0.00	0.00	0.00	0.00	0.04	0.09	0.13	0.00	0.04	0.21	-0.09	0.18	0.00	0.00	0.03	-0.06	0.09	0.00	0.00	0.07	0.06	-0.18	-0.12	0.22	0.00	0.17
Bf9	C	0.00	0.01	0.00	0.13	-0.22	-0.68	0.04	-0.10	-0.03	0.03	0.05	-0.01	0.03	0.51	-0.10	0.04	0.02	-0.05	0.15	-0.04	0.08	-0.31	-0.03	0.04	0.00	0.06	0.00	0.19	0.11	0.00
Bf9	D	-0.19	-0.18	0.01	0.17	0.04	-0.60	-0.61	-0.52	0.09	0.08	0.00	-0.13	0.00	0.00	0.12	0.29	0.05	-0.01	-0.13	0.00	-0.04	-0.24	-0.29	0.07	-0.00	0.12	-0.02	-0.17	0.18	0.16
Bf9	E	-0.06	0.13	-0.14	0.00	0.01	-0.50	0.30	-0.34	0.00	0.06	0.01	-0.07	0.06	0.02	-0.01	0.35	0.19	-0.02	0.00	0.00	0.00	-0.27	-0.43	-0.01	0.04	0.00	-0.12	0.00	0.13	0.07
Bf10	A	0.09	0.00	-0.20	-0.04	-0.09	0.22	0.04	-1.60	-0.39	0.00	0.00	0.22	0.01	-0.03	0.00	0.00	0.02	-0.07	-0.05	-0.10	-0.10	-0.22	0.09	0.00	-0.12	-0.18	-0.17	-0.01	0.18	-0.08
Bf10	B	0.07	-0.04	-0.06	0.17	0.00	0.00	0.00	0.00	-1.34	0.29	0.17	0.00	0.03	-0.14	-0.01	0.09	0.00	0.00	0.03	0.04	-0.15	0.00	0.00	0.23	0.00	-0.11	0.07	0.03	0.00	0.04
Bf10	C	0.00	0.13	0.00	0.23	-0.08	0.22	-0.11	-0.66	-0.15	0.11	0.06	0.01	0.04	0.18	-0.07	0.09	0.15	0.01	0.05	-0.13	0.23	0.01	-0.04	0.01	0.00	0.04	0.00	0.10	0.24	0.00
Bf10	D	-0.04	-0.15	-0.06	0.22	0.09	0.24	-0.00	-0.61	-0.33	0.27	0.00	0.04	0.00	0.00	0.07	0.13	0.23	0.08	-0.15	0.00	0.01	-0.04	-0.06	0.21	-0.04	-0.07	-0.10	-0.08	0.14	0.17
Bf10	E	-0.22	0.04	-0.07	0.00	-0.04	0.21	-0.20	-0.76	0.00	0.21	-0.05	0.09	0.05	-0.03	0.19	0.23	0.01	0.01	0.00	-0.06	0.00	-0.14	-0.16	0.30	0.05	0.00	0.15	0.00	0.11	-0.05
Bf11	A	-0.07	0.00	-0.21	-0.05	-0.00	0.01	0.02	0.09	-0.75	0.00	-0.16	-0.02	-0.22	0.21	0.00	0.00	0.13	0.01	-0.43	-0.64	-0.02	-0.20	0.06	0.00	-0.32	-0.54	-0.06	-0.11	-0.08	-0.21
Bf11	B	0.02	-0.06	-0.14	0.02	0.00	0.00	0.00	0.00	-0.34	0.00	-0.08	0.00	-0.12	0.25	-0.10	-0.05	0.00	0.00	-0.70	-0.50	-0.04	0.00	0.00	-0.03	-0.48	0.14	-0.06	-0.06	0.00	-0.13
Bf11	C	0.00	0.10	0.00	-0.01	0.19	0.04	-0.12	0.13	-0.48	0.33	-0.02	0.14	0.05	0.17	0.11	0.18	-0.03	0.13	-0.75	-0.58	-0.07	-0.09	-0.01	0.02	0.00	-0.51	0.00	0.07	-0.25	0.00
Bf11	D	0.64	0.54	0.04	-0.06	0.05	-0.09	0.11	0.09	-0.44	0.21	0.00	0.10	0.00	0.00	0.24	0.26	0.53	-0.04	-0.73	0.00	-0.01	0.09	0.06	0.01	0.01	-0.08	-0.10	0.03	0.20	0.02
Bf11	E	0.20	0.29	0.07	0.00	0.03	-0.03	-0.15	0.26	0.00	0.18	-0.18	0.06	0.03	0.18	0.04	0.21	0.45	-0.01	0.00	-0.31	0.00	-0.15	-0.12	0.06	0.05	0.00	-0.04	0.00	0.00	-0.05
Bf12	A	-0.08	0.00	-0.07	-0.00	-0.77	-0.02	-0.09	0.01	-0.15	0.00	-0.48	-0.05	-0.11	0.04	0.00	0.00	-0.05	-0.55	-0.00	0.03	0.13	0.11	0.09	0.00	0.03	-0.13	-0.00	0.12	-0.45	-0.02
Bf12	B	-0.02	0.05	-0.04	0.09	0.00	0.00	0.00	0.00	-0.10	0.11	-0.21	0.00	0.07	-0.10	-0.07	0.12	0.00	0.00	0.01	0.08	0.02	0.00	0.00	0.05	-0.19	0.13	0.03	-0.04	0.00	-0.02
Bf12	C	0.00	0.03	0.00	-0.14	-0.49	0.17	-0.11	0.06	-0.06	0.05	0.16	-0.07	0.08	-0.02	0.00	0.19	0.04	-0.48	0.17	0.11	0.07	0.25	-0.09	-0.02	0.00	0.05	0.00	0.09	-0.03	0.00
Bf12	D	0.08	0.14	-0.06	-0.28	0.51	-0.02	-0.03	0.20	-0.07	0.14	0.00	-0.02	0.00	0.00	-0.08	0.16	0.09	0.59	0.18	0.00	-0.10	0.05	-0.07	0.18	0.02	-0.01	-0.03	0.06	-0.06	0.00
Bf12	E	-0.04	0.12	0.01	0.00	-0.34	0.03	-0.28	0.20	0.00	0.21	-0.14	-0.03	-0.14	-0.02	-0.12	0.14	-0.04	-0.21	0.00	0.15	0.00	0.33	0.08	0.08	0.07	0.00	0.11	0.00	-0.13	0.02
Bf13	A	0.12	0.00	-0.44	0.07	0.05	-0.07	-0.02	-0.02	0.21	0.00	0.17	0.09	0.04	-0.10	0.00	0.00	0.26	0.13	-0.01	-0.07	-0.20	-0.36	-0.08	0.00	-0.09	-0.26	-0.05	0.11	0.20	0.16
Bf13	B	-0.02	-0.06	0.11	0.01	0.00	0.00	0.00	0.00	0.03	0.27	0.19	0.00	0.03	-0.12	-0.10	0.27	0.00	0.00	0.01	0.11	0.02	0.00	0.00	0.32	0.07	-0.38	-0.27	0.21	0.00	0.01
Bf13	C	0.00	-0.07	0.00	0.07	0.11	0.01	-0.06	0.01	-0.01	0.22	-0.06	-0.19	-0.23	0.13	-0.18	0.07	0.22	0.16	0.05	0.02	-0.05	-0.21	0.04	0.06	0.00	-0.13	0.00	0.08	0.29	0.00
Bf13	D	-0.12	-0.22	-0.16	-0.02	-0.02	0.11	0.01	-0.05	0.12	-0.39	0.00	-0.22	0.00	0.00	-0.07	0.15	0.19	0.06	-0.07	0.00	-0.16	-1.00	-0.10	0.04	0.04	-0.65	0.17	-0.04	0.14	0.02
Bf13	E	0.01	-0.25	-0.13	0.00	-0.09	0.00	0.06	-0.23	0.00	-0.34	0.28	-0.35	-0.05	-0.04	-0.02	0.22	0.15	0.01	0.00	-0.08	0.00	-0.50	0.00	-0.31	-0.15	0.00	0.02	0.00	0.08	-0.00
Bf14	A	-1.16	0.00	-0.22	-0.06	-0.05	-0.13	-0.13	0.01	0.10	0.00	0.16	0.25	-0.12	-0.20	0.00	0.00	0.07	-0.09	0.06	0.04	-0.01	-0.03	-0.01	0.00	0.10	-0.33	-0.05	0.12	0.26	0.15
Bf14	B	-0.82	-0.95	-0.35	-0.04	0.00	0.00	0.00	0.00	0.04	-0.16	0.21	0.00	-0.08	-0.05	-0.06	0.19	0.00	0.00	0.12	-0.02	0.03	0.00	0.00	0.06	-0.09	0.10	0.24	0.09	0.00	0.29
Bf14	C	0.00	-0.82	0.00	-0.08	-0.08	-0.08	-0.01	-0.01	-0.05	-0.18	0.05	-0.09	0.10	-0.04	-0.08	0.10	0.11	-0.00	0.16	0.08	-0.08	0.01	-0.04	-0.04	0.00	-0.07	0.00	0.09	0.11	0.00
Bf14	D	-0.70	-0.71	-0.37	-0.08	-0.04	-0.06	-0.16	-0.02	-0.08	-0.15	0.00	0.10	0.00	0.00	-0.04	0.16	0.06	-0.03	-0.00	0.00	0.02	-0.05	-0.00	0.12	0.00	-0.02	0.30	0.01	0.01	0.18
Bf14	E	-0.63	-0.50	-0.40	0.00	0.00	-0.05	-0.03	-0.13	0.00	-0.03	0.20	0.19	-0.03	-0.07	-0.08	0.20	0.15	-0.01	0.00	0.13	0.00	0.08	0.06	0.09	-0.02	0.00	0.13	0.00	0.22	0.16
